# Supplementary material for: Fatty Pancreas Is a Risk Factor for Pancreatic Cancer: A Systematic Review and Meta-Analysis of 2956 Patients
Source: Cancers (Basel). 2023 Oct 7;15(19):4876. doi: 10.3390/cancers15194876 (PMC10571813; doi:10.3390/cancers15194876)
Supplement: Supplementary file 1 [file cancers-15-04876-s001.zip]

Archive with 1 entries (1 files):
- cancers-2601989-supplementary.pdf
